# Supplementary material for: Promoting Re-Epithelialization in Diabetic Foot Wounds Using Integrative Therapeutic Approaches
Source: Bioengineering (Basel). 2025 Sep 29;12(10):1053. doi: 10.3390/bioengineering12101053 (PMC12561719; doi:10.3390/bioengineering12101053)
Supplement: Supplementary file 1 [file bioengineering-12-01053-s001.zip]

Archive with 1 entries (1 files):
- bioengineering-3877467-supplementary.pdf
